# Supplementary material for: Improving health professionals’ capacity to respond to the climate crisis in Africa: outcomes of the Africa climate and health responder course
Source: Front Public Health. 2025 Oct 15;13:1617723. doi: 10.3389/fpubh.2025.1617723 (PMC12568577; doi:10.3389/fpubh.2025.1617723)
Supplement: Supplementary file 3 [file Data_Sheet_3.xlsx]

## Sheet: Sheet1
country	participant	registrant
Algeria	3	17
Angola	10	35
Antigua and Barbuda	1	1
Argentina	1	11
Bahamas	4	5
Bangladesh	1	9
Belgium	2	11
Benin	4	15
Botswana	25	77
Brazil	2	24
Brunei Darussalam	1	1
Burkina Faso	31	149
Burundi	2	6
Cabo Verde	3	8
Cambodia	2	4
Cameroon	22	110
Canada	7	22
Central African Republic	2	7
Chad	6	23
China	1	7
Colombia	2	14
Congo	2	7
Congo, Democratic Republic of the	18	159
Côte d'Ivoire	6	40
Djibouti	2	6
Egypt	3	30
Eswatini	3	14
Ethiopia	16	117
Fiji	1	2
France	3	14
Gabon	3	15
Gambia	5	24
Germany	6	39
Ghana	91	404
Grenada	1	5
Guatemala	1	4
Guinea	3	18
Guinea-Bissau	2	7
Guyana	1	6
Haiti	1	9
Honduras	1	4
Hong Kong SAR	1	1
India	3	43
Indonesia	1	5
Ireland	1	5
Italy	2	15
Jamaica	1	22
Kenya	375	1470
Lesotho	17	57
Liberia	11	51
Madagascar	3	4
Malawi	24	108
Malaysia	2	7
Mali	20	62
Mauritius	4	7
Mexico	2	14
Morocco	15	45
Mozambique	36	153
Namibia	4	21
Nauru	3	2
Netherlands	2	7
Niger	6	26
Nigeria	202	1034
Pakistan	2	26
Panama	1	3
Peru	2	32
Philippines	4	25
Portugal	2	8
Puerto Rico	1	4
Romania	1	1
Rwanda	12	47
Saint Kitts and Nevis	1	3
Sao Tome and Principe	1	4
Senegal	17	98
Seychelles	4	9
Sierra Leone	3	15
Somalia	10	93
South Africa	147	610
South Sudan	6	33
Sudan	5	24
Sweden	4	10
Switzerland	1	7
Tanzania	51	260
Togo	8	40
Trinidad and Tobago	4	17
Tunisia	4	16
Turks and Caicos Islands	1	1
Uganda	199	787
United Kingdom	8	44
United States	28	194
Zambia	51	188
Zimbabwe	43	189
Afghanistan	0	3
American Samoa	0	1
Anguilla	0	1
Antarctica	0	2
Australia	0	7
Austria	0	2
Barbados	0	3
Belize	0	4
Bolivia	0	1
Bulgaria	0	1
Cayman Islands	0	1
Chile	0	3
Comoros	0	1
Czech Republic	0	1
Dominica	0	2
Ecuador	0	7
El Salvador	0	1
Equatorial Guinea	0	1
Eritrea	0	1
Finland	0	2
Georgia	0	2
Greece	0	1
Iraq	0	3
Isle of Man	0	1
Israel	0	2
Japan	0	5
Jordan	0	1
Kazakhstan	0	1
Korea, Republic of	0	2
Lao People's Democratic Republic	0	1
Lebanon	0	1
Libya	0	4
Mauritania	0	5
Nepal	0	7
Palestinian Territories	0	1
Paraguay	0	1
Russia	0	1
Saint Lucia	0	2
Saint Vincent and the Grenadines	0	7
Saudi Arabia	0	3
Sint-Maarten (Dutch)	0	1
Spain	0	10
Sri Lanka	0	4
Taiwan	0	1
Thailand	0	1
Timor-Leste	0	1
Turkey	0	7
Ukraine	0	2
United Arab Emirates	0	6
Venezuela	0	3
Vietnam	0	3
Virgin Islands (U.S.)	0	1
Western Sahara	0	3
Yemen	0	6
